# Supplementary material for: Combined Lycium barbarum Polysaccharides with Plasmon-Activated Water Affect IFN-γ/TNF-α Induced Inflammation in Caco-2 Cells
Source: Pharmaceuticals (Basel). 2023 Oct 13;16(10):1455. doi: 10.3390/ph16101455 (PMC10610401; doi:10.3390/ph16101455)
Supplement: Supplementary file 1 [file pharmaceuticals-16-01455-s001.zip]

Archive with 1 entries (1 files):
- pharmaceuticals-2626155-supplementary.pdf
